# Supplementary material for: Acute Movement Disorders in Childhood
Source: J Clin Med. 2021 Jun 17;10(12):2671. doi: 10.3390/jcm10122671 (PMC8234395; doi:10.3390/jcm10122671)
Supplement: Supplementary file 1 [file jcm-10-02671-s001.zip]

Archive with 1 entries (1 files):
- jcm-1251317-supplementary.pdf
